# Supplementary material for: Field efficacy of two atoxigenic biocontrol products for mitigation of aflatoxin contamination in maize and groundnut in Ghana
Source: Biol Control. 2020 Nov;150:104351. doi: 10.1016/j.biocontrol.2020.104351 (PMC7457722; doi:10.1016/j.biocontrol.2020.104351)
Supplement: Supplementary data 1 [file mmc1.xml]

<?xml version="1.0" encoding="UTF-8" standalone="no"?><data:data><datasets><author>r.bandyopadhyay@cgiar.org</author><type>0</type><dataset><value>1</value><reason>Data will be made available on request</reason><comments/></dataset></datasets></data:data>
